# Supplementary material for: Safety profile of 40% Garcinol from Garcinia indica in experimental rodents
Source: Toxicol Rep. 2018 Jun 19;5:750–8. doi: 10.1016/j.toxrep.2018.06.009 (PMC6031240; doi:10.1016/j.toxrep.2018.06.009)
Supplement: Transparency document [file mmc1.zip]

Archive with 6 entries (6 files):
- AP.pdf
- BB.pdf
- LM.pdf
- MM.pdf
- PN.pdf
- SB.pdf
